# Supplementary material for: Previous infection with seasonal coronaviruses does not protect male Syrian hamsters from challenge with SARS-CoV-2
Source: Nat Commun. 2023 Sep 26;14:5990. doi: 10.1038/s41467-023-41761-1 (PMC10522707; doi:10.1038/s41467-023-41761-1)
Supplement: Supplementary file 4 — Source Data [file 41467_2023_41761_MOESM4_ESM.xlsx]

## Sheet: Fig. 1B
	Mock			NL63			OC43			229E			Ancestral
	Mean	SD	N	Mean	SD	N	Mean	SD	N	Mean	SD	N	Mean	SD	N
0	100	0	18	100	0	12	100	0	12	100	0	12	100	0	23
1	100.43	0.621344	18	99.15	1.18	12	100.36	0.86	12	99.67	0.84	12	100.21	0.31	20
2				99.45	1.27	12	100.9	1.01	12	100.08	0.8	12	96.44	0.48	20
3	101.803	0.960654	18	99.5	1.45	12	101.25	1.01	12	100.18	1.23	12	92.61	0.82	17
4				100.35	1.69	9	100.61	1.35	9	99.11	1.19	9	90.94	1.13	17
5				100.18	1.61	9	101.28	1.84	9	98.83	1.81	9	89.25	1.28	17
6	104.464	1.56055	18	100.5	1.63	9	100.83	2.61	9	101.09	2.83	9	88.26	1.6	14
7	104.906	1.67508	18	101.08	1.83	6	102.94	1.91	6	101.61	2.18	6	89.93	1.64	14
8	105.348	1.88174	18	101.53	2.25	6	103.74	1.51	6	101.9	1.68	6	92.29	1.66	14
9				102.56	2.35	6	104.45	2.17	6	102.44	1.81	6	95.16	1.59	11
10	106.554	2.18158	18	102.64	2.23	6	105.05	2.29	6	102.99	1.92	6	96.98	1.34	11
11				104.03	2.74	6	106.02	2.33	6	104.56	1.97	6	98.82	1.18	11
12				104.12	2.65	6	106.28	3.36	6	104.72	2.02	6	100.45	1.1	11
13	108.947	2.57428	18	105.26	3.94	6	107	2.25	6	105.45	2.36	6	101.39	1.39	8
14				104.44	3.08	6	107.68	3.51	6	106.7	2.7	6	102.85	1.38	8

## Sheet: Fig. 1C
	229E
	Nasal Washes
	Live Viral Titer
0
1	6.32456	6.32456	6.32456	6.32456	6.32456	6.32456	6.32456	6.32456	6.32456	6.32456	6.32456	6.32456
3	6.32456	6.32456	6.32456	6.32456	6.32456	6.32456	6.32456	6.32456	6.32456	6.32456	6.32456	6.32456
7	6.32456	6.32456	6.32456	6.32456	6.32456	6.32456
14	6.32456	6.32456	6.32456	6.32456	6.32456	6.32456
	Nasal Turbinates
	M Gene PCR						Live Viral Titer
0	0.1	0.1	0.1
3	0.1	0.62	0.81				6.32456	6.32456	6.32456
6	0.1	0.1	0.1				6.32456	6.32456	6.32456
14	0.1	0.1	0.1	0.1	0.1	0.1	6.32456	6.32456	6.32456	6.32456	6.32456	6.32456
	NL63
	Nasal Washes
	Live Viral Titer
0	6.32456	6.32456	6.32456
1				63.2456	6.32456	35.5656	11.2468	63.2456	112.468	63.2456	35.5656	63.5842	112.468	112.468	63.2456	112.468	63.2456	63.2456
3				1124.68	355.656	355.656	632.456	632.456	3556.56	112.468	1124.68	63.2456	632.456	3556.56	632.456	355.656	3556.56	355.656
7				63.2456	63.2456	63.2456	11.2468	112.468	112.468	63.2456	63.2456	112.468	63.2456	63.2456	6.32456	35.5656	1096	63.2456
14				6.32456	6.32456	6.32456	6.32456	6.32456	6.32456	6.32456	6.32456	6.32456	6.32456	6.32456	6.32456	6.32456	6.32456	6.32456
	Nasal Turbinates
	N Gene PCR						Live Viral Titer
0	1	1	1
3	1800.45	90007.4	40579.8				63245.6	11246.8	1124.68
6	3049.97	940.202	589.051				356.559	1124.68	355.656
14	1	1	1	1	1	1	6.32456	6.32456	6.32456	6.32456	6.32456	6.32456
	OC43
	Live Viral Titer
0	6.32456	6.32456	6.32456
1				35.5656	6.32456	11.2468	11.2468	11.2468	63.2456	11.2468	11.2468	11.2468	63.2456	63.2456	35.5656	63.2456	35.5656	11.2468
3				632.456	112.468	112.468	632.456	632.456	632.456	112.468	632.456	63.2456	632.456	3556.56	632.456	112.468	3556.56	112.468
7				35.5656	112.468	35.5656	6.32456	112.468	355.656	112.468	112.468	112.468	35.5656	112.468	6.32456	35.5656	355.656	112.468
14				6.32456	6.32456	6.32456	6.32456	6.32456	6.32456	6.32456	6.32456	6.32456	6.32456	6.32456	6.32456	6.32456	6.32456	6.32456
	Nasal Turbinates
	N Gene PCR						Live Viral Titer
0	1	1	1
3	1442.09	1153.85	3934.91				1124.68	1124.68	3556.56
6	386.885	392.758	561.177				112.4	355.656	355.656
14	1	1	1	1	1	1	6.3	6.3	6.3	6.3	6.3	6.3

## Sheet: Fig. 1E
	Control						NL63						OC43						229E						Ancestral
0	0.479616	0.481058	0.482426
3							0.48011	0.494438	0.50578				0.544794	0.597907	0.519481				0.459506	0.480192	0.540906				0.587372	0.609292	0.594635
6							0.554401	0.531108	0.375235				0.371517	0.554401	0.510204				0.475059	0.561798	0.458716				3.10999	4.65649	3.59006
14							0.315856	0.58548	0.545785	0.450958	0.561447	0.525701	0.583279	0.496586	0.504767	0.45403	0.435967	0.443951	0.595593	0.500278	0.556931	0.518732	0.520532	0.55325	0.628931	0.634921	0.699301	0.734312	0.556328	0.61082

## Sheet: Fig. 1F
	NL63						OC43						Ancestral
0	5	5	5				5	5	5				5	5	5
3	5	5	5				5	5	5				5	5	5
6	5	5	5				5	5	5				320	20	320
14	80	80	160	320	320	160	40	80	160	160	80	80	640	160	80	160	80	640

## Sheet: Fig. 2A, S Fig. 4A & 5A 
	Nasal Turbinates				Right Cranial Lung
	0	3	6	14	0	3	6	14
IFN-β	1.01	1.04561	1.65215	1.87463	1	1.57	1.43	1.21
STAT2	1.03	5.4	3.8	2.7	1.02	2.8	3.4	2.1
IRF1	1.05	2.6	2.1	1.7	1.01	1.78	2.4	1.165
IRF3	1	1.45	1.74	1.67	1.02	1.48	1.75	1.55
TLR3	1.01	6.4	3.649	1.52142	1.03	2.456	1.87	1.449
IFN-γ	1.01	2.1	3.2	3.5	1.02	1.5	2.2	1.45
IRF2	1.12412	2.45345	2.975	1.6787	1.12342	1.657	1.895	1.23435
STAT1	1.24542	2.67685	3.6753	4.67	1.3423	3.4531	2.66	2.234
CXCL10	1.04	13.4	5.345	1.324	1	4.62	3.1234	1.535
CD3	1.2462	1.85	1.4532	5.5735	1.12034	1.87	1.564	1.67
CD4	1.2352	1.12412	1.2421	4.11	1.0423	1.2422	1.53	2.452
CD8	1.552	1.235	2.231	3.4221	1.0346	1.5724	1.353	2.874
IL-2	1.042	1.064	3.2	4.1	1.2332	2.41	1.758	1.2
IL-10	1.2342	1.9643	4.1224	2.3532	1.0231	1.2341	1.3242	1.6323
CD19	1.02354	1.3242	2.32423	7.3234	1.3242	1.45234	2.12341	2.224
IL-6	1.04	8	3	1.3	1.01	11	4.53	2.34
TNF	1.03	1.234	2.41	2.131	1	1.35	1.87	1.2353
IL-1β	1.09232	6.74346	4.31351	1.653	1.0952	3.2324	1.53	1.2351

## Sheet: Fig. 2B, S Fig. 4B & 5B
	Nasal Turbinates				Right Cranial Lung
	0	3	6	14	0	3	6	14
IFN-β	1.01	0.75	1.48	1.87	1	1.34	1.74	1.88
STAT2	1.03	0.9	1.5	2.7	1.02	2.6	1.8	1.4
IRF1	1.05	0.8	1.2	2.4	1.01	1.45	1.21	1.05
IRF3	1	1.8	1.46	1.77	1.02	1.65	1.48	1.64
TLR3	1.01	3.1	1.89	1.54	1.03	1.9783	1.44	1.23
IFN-γ	1.01	4.2	2.5	1.2	1.02	1.32	1.234	1.423
IRF2	1.24323	2.345	3.214	4.355	1.02434	1.346	1.2463	1.0456
STAT1	1.12242	2.86	5.3246	8.34254	1.25	1.7533	1.674	1.345
CXCL10	1.04	11.1	2.34	1.85	1	2.31	1.542	1.145
CD3	1.02345	1.0462	2.0432	7.532	1.04523	1.65	1.24	3.1
CD4	1.02242	1.232	1.2452	5.673	1.022	1.343	1.674	1.3452
CD8	1.28	1.52	4.25	5.6	1.0523	1.2453	1.26	1.53
IL-2	1.0874	1.8	4.62	6.33	1.2412	1.523	1.99	1.3566
IL-10	1.034	2.123	6.2	1.9	1.0434	1.543	1.436	1.6454
CD19	1.2342	1.2342	2.1351	4.56634	1.211	1.452	1.242	1.62
IL-6	1.04	4	9	3.1	1.01	7.54	15.63	1.134
TNF	1.03	2.55	3.54	1.64	1	1.53	2.51	1.654
IL-1β	1.052	7.24	3.452	1.2463	1.0745	1.6534	1.456	1.67

## Sheet: Fig. 2C, S Fig. 4C & 5C
	Nasal Turbinates				Right Cranial Lung
	0	3	6	14	0	3	6	14
IFN-β	1.00207	0.17901	0.55262	0.83486	1.002	0.02611	0.21731	0.80648
STAT2	1.01478	1.2761	1.91416	0.35623	1.00708	3.29168	3.61692	1.8755
IRF1	1.02825	1.56969	0.65831	1.61253	1.01	0.64246	0.35913	0.8337
IRF3	1.03	1.97	1.83	1.25	1.01	1.25	1.21	1.81
TLR3	1.01	1.28	1.14	1.16	1.01	3.17	3.69	1.55
IFN-γ	1.00583	3.33579	6.33208	1.14162	1.00392	1.56996	17.3718	1
IRF2	1.01808	22.5459	22.4739	1.17458	1.01725	25.538	18.3796	1.01207
STAT1	1.00606	25.0085	19.9577	1	1.00718	34.8804	13.0211	1
CXCL10	1.00021	67.1488	15.1558	1	1.01169	2.76945	15.3937	16.7182
CD3	1.01	1.09	3.18	21.6	1.01	2.22	3.72	9.34
CD4	1.01	1.02	2.21	12.43	1.02	2.39	2.58	10.28
CD8	1	1.95	2.28	13.81	1.01	1.67	2.98	10.1
IL-2	1.01105	1.09011	13.1787	1.59958	1.01032	2.22176	3.71594	1.33663
IL-10	1.00182	38.1946	28.2772	3.80673	1.00774	1	2.9777	1
CD19	1.03	2.04	7.85	10.41	1	2.64	5.12	14.16
IL-6	1.00231	30.7356	66.2914	1.00862	1.00862	7.27571	10.9697	1
TNF	1.02871	2.95576	26.0911	1.09685	1.00294	23.6715	15.9857	1
IL-1β	1.00318	39.3698	27.6965	2.26009	1.00931	10.8306	22.017	2.53611

## Sheet: Fig. 3B
	Ancestral-Ancestral			NL63-Ancestral			OC43-Ancestral			Mock-Ancestral
	Mean	SD	N	Mean	SD	N	Mean	SD	N	Mean	SD	N
0	100	0	15	100	0	15	100	0	15	100	0	15
1	98.3357	0.737889	15	98.2186	0.838132	15	98.4708	0.990071	15	98.3241	1.3791	15
2	97.5271	1.39304	15	95.1324	1.01412	15	95.1077	1.44587	15	95.2274	1.4996	15
3	97.53	1.42337	15	93.1362	2.09617	15	93.4568	2.39813	15	93.2684	2.04178	15
4	96.9782	1.57084	12	90.673	2.06006	12	91.0394	2.77166	12	91.7122	2.53182	12
5	96.7627	1.56126	12	88.6654	3.00765	12	89.0948	3.33299	12	89.5882	3.24963	12
6	97.2017	1.47251	12	87.3632	3.93339	12	88.3313	4.08063	12	88.218	4.56127	12
7	96.8777	1.43737	9	88.1677	3.03185	9	88.2264	5.01222	9	86.8215	3.66932	9
8	97.5267	1.74997	9	88.8863	3.2989	9	89.3463	5.16886	9	87.4994	3.44725	9
9	97.6664	1.97937	9	90.4404	3.30275	9	90.0729	4.42765	9	89.0983	3.13431	9
10	96.8713	1.89029	6	92.0414	3.66139	6	90.4666	4.42283	6	90.5745	2.57622	6
11	96.7408	1.23282	6	92.2285	3.3873	6	90.688	4.43529	6	91.2182	2.61065	6
12	96.1819	1.16204	6	92.4922	3.205	6	91.3398	4.49814	6	91.2949	2.68054	6
13	96.0864	1.22388	6	93.2617	3.6801	6	91.8081	4.26456	6	91.7669	2.77378	6
14	96.6271	1.143	3	93.2644	3.47374	3	93.6783	0.833643	3	92.2055	3.58367	3

## Sheet: Fig. 3C
	Nasal Wash
	Mock-Ancestral															NL63-Ancestral															OC43-Ancestral															Ancestral-Ancestral
3	35565.6	35565.6	35565.6	6324.56	6324.56	35565.6	6324.56	6324.56	6324.56	6324.56	35565.6	3556.56	3556.56	355.66	355.66	35565.6	632.46	32381.7	6324.56	6324.56	632.46	32381.7	6324.56	632.46	32381.7	6324.56	35565.6	32381.7	632.46	6324.56	6324.56	1124.68	1124.68	6324.56	6324.56	32381.7	632.46	6324.56	3556.56	6324.56	63245.6	32381.7	6324.56	63245.6	6324.56	112.47	63	63	63
6	1124.68	1124.68	1124.68	355.66	6324.56	1124.68	3556.56	355.66	6324.56	1124.68	355.66	1124.68				112.47	63	112.47	632.46	632.46	632.46	112.4	63	632.46	632.46	632.46	63.25				632.46	632.46	112.47	632.46	632.46	355.66	632.46	112.47	632.46	63	112.47	632.46				63	63	63	63
9	63	63	63	112	63	63	356	63	63							63	63	63	112.47	63	63	63	63	63							63	63	63	63	63	63	63	63	63							63	63	63	63
14	63	63	63	63	63	63										63	63	63	63	63	63										63	63	63	63	63	63										63	63	63	63
	Nasal Turbinate
	Mock-Ancestral			NL63-Ancestral			OC43-Ancestral			Ancestral-Ancestral
3	112468	632456	1.12468e+06	6.32456e+06	1.12468e+06	632456	1.12468e+06	1.12468e+06	1.12468e+06	3556.6	63.1	355.7
6	1.12468e+06	1.12468e+06	355656	1.12468e+06	632456	632456	3556.6	112468	112468	63.1	63.1	63.1
9	35565.6	11246.8	112468	11246.8	35565.6	35565.6	63245.6	35565.6	35565.6	63.1	63.1	63.1
14	63.1	63.1	63.1	63.1	63.1	63.1	63.1	63.1	63.1	63.1	63.1	63.1
	Right Cranial Lung
	Mock-Ancestral			NL63-Ancestral			OC43-Ancestral			Ancestral-Ancestral
3	1.12468e+06	1.12468e+06	1.12468e+06	3.55656e+06	355656	112468	355656	1.12468e+06	3.55656e+06	632.5	63.1	63.1
6	112468	3556.6	6324.6	355656	11246.8	11246.8	632.5	1124.7	1124.7	63.1	63.1	63.1
9	1124.7	6324.6	632.5	6324.6	632.5	3556.6	632.5	112.5	112.5	63.1	63.1	63.1
14	63.1	63.1	63.1	63.1	63.1	63.1	63.1	63.1	63.1	63.1	63.1	63.1
	Right Middle Lung
	Mock-Ancestral			NL63-Ancestral			OC43-Ancestral			Ancestral-Ancestral
3	355656	112468	355656	3.55656e+06	355656	112468	355656	1.12468e+06	1.12468e+06	63.0957	63.0957	63.0957
6	112468	3556.56	6324.56	112468	11246.8	112468	1124.68	1124.68	1124.68	63.0957	63.0957	63.0957
9	1124.68	1124.68	632.456	3556.56	355.656	1124.68	355.656	355.656	355.656	63.0957	63.0957	63.0957
14	63.0957	63.0957	63.0957	63.0957	63.0957	63.0957	63.0957	63.0957	63.0957	63.0957	63.0957	63.0957
	Right Caudal Lung
	Mock-Ancestral			NL63-Ancestral			OC43-Ancestral			Ancestral-Ancestral
3	112468	355656	1.12468e+06	355656	355656	112468	355656	1.12468e+06	632456	63.0957	63.0957	63.0957
6	63245.6	6324.56	6324.56	112468	6324.56	63245.6	1124.68	3556.56	1124.68	63.0957	63.0957	63.0957
9	1124.68	1124.68	112.468	355.656	112.468	355.656	1124.68	112.468	112.468	63.0957	63.0957	63.0957
14	63.0957	63.0957	63.0957	63.0957	63.0957	63.0957	63.0957	63.0957	63.0957	63.0957	63.0957	63.0957
	Accessory Lung
	Mock-Ancestral			NL63-Ancestral			OC43-Ancestral			Ancestral-Ancestral
3	1.12468e+06	1.12468e+06	112468	3.55656e+06	112468	112468	355656	1.12468e+06	1.12468e+06	63.0957	63.0957	63.0957
6	112468	1124.68	6324.56	112468	11246.8	63245.6	1124.68	1124.68	632.456	63.0957	63.0957	63.0957
9	112468	1124.68	6324.56	1124.68	112.468	632.456	355.656	112.468	63.0957	63.0957	63.0957	63.0957
14	63.0957	63.0957	63.0957	63.0957	63.0957	63.0957	63.0957	63.0957	63.0957	63.0957	63.0957	63.0957
	Mediastinal Lymph Node
	Mock-Ancestral			NL63-Ancestral			OC43-Ancestral			Ancestral-Ancestral
3	63.0957	63.0957	63.0957	63.0957	63.0957	63.0957	63.0957	63.0957	63.0957	63.0957	63.0957	63.0957
6	63.0957	63.0957	63.0957	63.0957	63.0957	63.0957	63.0957	63.0957	63.0957	63.0957	63.0957	63.0957
9	63.0957	63.0957	63.0957	63.0957	63.0957	63.0957	63.0957	63.0957	63.0957	63.0957	63.0957	63.0957
14	63.0957	63.0957	63.0957	63.0957	63.0957	63.0957	63.0957	63.0957	63.0957	63.0957	63.0957	63.0957
[truncated: 9 more columns]

## Sheet: Fig. 3E
	Mock-Ancestral						Ancestral-Ancestral						NL63-Ancestral						OC43-Ancestral
3	1.59833	1.60929	1.58737				0.861138	0.978279	0.743996				0.861138	0.978279	0.743996				0.933352	1.03981	0.826896
6	4.78551	5.57339	3.99764				4.03653	4.42995	3.64311				4.03653	4.42995	3.64311				3.51753	3.92657	3.1085
14	1.64375	1.65208	1.63542	1.64791	1.64375	1.63959	0.64375	0.727014	0.560486	0.685382	0.64375	0.602118	0.830432	0.9234	0.737464	0.876916	0.830432	0.783948	0.837	0.937	0.737	0.887	0.837	0.787

[truncated: 28 more sheets: Fig. 4A, Fig. 4B, Fig. 5B, Fig. 5C, Fig. 5D, Fig. 5F, Fig. 6A, Fig. 6B, Fig. 7A & S Fig. 10, Fig. 7B & S Fig. 11, Fig. 7D, S Fig. 12 & S Fig. 13, S Fig. 1A, S Fig. 1B, S Fig. 1C, S Fig. 1D, S Fig. 1E, S Fig. 2, S Fig. 3A, S Fig. 3B, S Fig. 3C …]
